# Supplementary material for: The genus Gymnetron from China with description of pre-imaginal stages of G. miyoshii, G. auliense and G. vittipenne (Coleoptera,Curculionidae)
Source: Zookeys. 2015 Nov 11;(534):61–84. doi: 10.3897/zookeys.534.5967 (PMC4669937; doi:10.3897/zookeys.534.5967)
Supplement: XML Treatment for Gymnetron miyoshii [file zookeys.534.5967-treatment1.xml]

<!DOCTYPE tp:taxon-treatment
  PUBLIC "-//TaxonX//DTD Taxonomic Treatment Publishing DTD v0 20100105//EN" "tax-treatment-NSO.dtd">
<tp:taxon-treatment xmlns:tp="http://www.plazi.org/taxpub"><tp:treatment-meta><kwd-group><label>Taxon classification</label><kwd><named-content content-type="kingdom">Animalia</named-content></kwd><kwd><named-content content-type="order">Coleoptera</named-content></kwd><kwd><named-content content-type="family">Curculionidae</named-content></kwd></kwd-group><mixed-citation publication-type="journal"><person-group><name><surname>Jiang</surname><given-names>Chunyan</given-names></name><name><surname>Zhang</surname><given-names>Runzhi</given-names></name></person-group><article-title>The genus <italic><tp:taxon-name><tp:taxon-name-part taxon-name-part-type="genus">Gymnetron</tp:taxon-name-part></tp:taxon-name></italic> from China with description of pre-imaginal stages of <italic><tp:taxon-name><tp:taxon-name-part taxon-name-part-type="genus">G.</tp:taxon-name-part> <tp:taxon-name-part taxon-name-part-type="species">miyoshii</tp:taxon-name-part></tp:taxon-name></italic>, <italic><tp:taxon-name><tp:taxon-name-part taxon-name-part-type="genus">G.</tp:taxon-name-part> <tp:taxon-name-part taxon-name-part-type="species">auliense</tp:taxon-name-part></tp:taxon-name></italic> and <italic><tp:taxon-name><tp:taxon-name-part taxon-name-part-type="genus">G.</tp:taxon-name-part> <tp:taxon-name-part taxon-name-part-type="species">vittipenne</tp:taxon-name-part></tp:taxon-name></italic> (<tp:taxon-name><tp:taxon-name-part taxon-name-part-type="order">Coleoptera</tp:taxon-name-part></tp:taxon-name>,<tp:taxon-name><tp:taxon-name-part taxon-name-part-type="family">Curculionidae</tp:taxon-name-part></tp:taxon-name>)</article-title><source>Zookeys</source><day>11</day><month>11</month><year>2015</year><volume>2015</volume><issue>534</issue><fpage>61</fpage><lpage>84</lpage><pub-id pub-id-type="doi">10.3897/zookeys.534.5967</pub-id></mixed-citation></tp:treatment-meta><tp:nomenclature><tp:taxon-name>
                        <tp:taxon-name-part taxon-name-part-type="genus">Gymnetron</tp:taxon-name-part>
                        <tp:taxon-name-part taxon-name-part-type="species">miyoshii</tp:taxon-name-part>
                    </tp:taxon-name><tp:taxon-authority>Miyoshi, 1922</tp:taxon-authority><tp:nomenclature-citation-list><tp:nomenclature-citation><tp:taxon-name><tp:taxon-name-part taxon-name-part-type="genus">Gymnetron</tp:taxon-name-part> <tp:taxon-name-part taxon-name-part-type="species">miyoshii</tp:taxon-name-part></tp:taxon-name><comment> Miyoshi, 1922: 253</comment></tp:nomenclature-citation><tp:nomenclature-citation><tp:taxon-name><tp:taxon-name-part taxon-name-part-type="genus">Gymnetron</tp:taxon-name-part> <tp:taxon-name-part taxon-name-part-type="species">villosulum</tp:taxon-name-part> <tp:taxon-name-part taxon-name-part-type="infraspecific-rank">var.</tp:taxon-name-part> <tp:taxon-name-part taxon-name-part-type="variety">orientale</tp:taxon-name-part></tp:taxon-name><comment> Voss, 1955: 139</comment></tp:nomenclature-citation></tp:nomenclature-citation-list></tp:nomenclature><tp:treatment-sec sec-type="Description"><title>Description.</title><p><bold>Adult</bold> (Figures <xref ref-type="fig" rid="F1">1–2</xref>): sides of pronotum in part, mesothoracic epimera, metasternum and urosternite one covered with broad scales; elytral vestiture forming indistinct spots; rostrum in lateral view slightly curved, in female nearly of same width from base to apex (<xref ref-type="bibr" rid="B7">Caldara 2008</xref>).</p><fig id="F1" position="float" orientation="portrait"><label>Figures 1–8.</label><caption><p>Adults of <italic><tp:taxon-name><tp:taxon-name-part taxon-name-part-type="genus">Gymnetron</tp:taxon-name-part></tp:taxon-name></italic>. <bold>1–2</bold> <italic><tp:taxon-name><tp:taxon-name-part taxon-name-part-type="genus">Gymnetron</tp:taxon-name-part> <tp:taxon-name-part taxon-name-part-type="species">miyoshii</tp:taxon-name-part></tp:taxon-name></italic> <bold>3–4</bold> <italic><tp:taxon-name><tp:taxon-name-part taxon-name-part-type="genus">Gymnetron</tp:taxon-name-part> <tp:taxon-name-part taxon-name-part-type="species">auliense</tp:taxon-name-part></tp:taxon-name></italic> <bold>5–6</bold> <italic><tp:taxon-name><tp:taxon-name-part taxon-name-part-type="genus">Gymnetron</tp:taxon-name-part> <tp:taxon-name-part taxon-name-part-type="species">vittipenne</tp:taxon-name-part></tp:taxon-name></italic> <bold>7–8</bold> <italic><tp:taxon-name><tp:taxon-name-part taxon-name-part-type="genus">Gymnetron</tp:taxon-name-part> <tp:taxon-name-part taxon-name-part-type="species">villosipenne</tp:taxon-name-part></tp:taxon-name></italic>. Scale bars: <bold>1–8</bold> 1 mm.</p></caption><graphic xmlns:xlink="http://www.w3.org/1999/xlink" xlink:href="zookeys-534-061-g001.jpg" position="float" orientation="portrait" xlink:type="simple" id="oo_64417.jpg"/></fig><p><bold>Egg</bold>: oval, yellowish, nearly pellucid. Measurements (mm): diameter: 0.11–0.12 (n = 3), length: 0.28 (n = 3).</p><p><bold>Mature larva</bold> (Figure <xref ref-type="fig" rid="F2">9</xref>): Measurements (mm): body length: 3.25–3.90 (n = 2), width: 1.08–1.30 (n = 2); capsule length (in front view): 0.48–0.50 (n = 4), width: 0.38–0.43 (n = 4); body slender and weakly curved, yellowish, subcylindrical, widest at thorax in lateral view, attenuate posteriorly; head brown with pale stripes at sides and along ecdysial line; cuticle minutely spiculate; pronotum partly pigmented and sclerotized; body segments with minute setae, pedal lobes in conspicuous pigmented knobs.</p><fig id="F2" position="float" orientation="portrait"><label>Figures 9–10.</label><caption><p>Larva of <italic><tp:taxon-name><tp:taxon-name-part taxon-name-part-type="genus">Gymnetron</tp:taxon-name-part> <tp:taxon-name-part taxon-name-part-type="species">miyoshii</tp:taxon-name-part></tp:taxon-name></italic>. <bold>9</bold> Mature larva, lateral view <bold>10</bold> Head, dorsal view. Scale bars: 1 mm (<bold>9</bold>), 0.1 mm (<bold>10</bold>).</p></caption><graphic xmlns:xlink="http://www.w3.org/1999/xlink" xlink:href="zookeys-534-061-g002.jpg" position="float" orientation="portrait" xlink:type="simple" id="oo_64418.jpg"/></fig><p><bold>Head</bold> (Figures <xref ref-type="fig" rid="F2">10</xref>–<xref ref-type="fig" rid="F3">11</xref>): free, circular in outline, broader than long, broadest at middle; cranial suture undivided, wide, half length of head; frontal suture distinct, not extending to mandibular membrane; endocarinal line short, no more than half as long as frons; frons with three pairs of <italic>fs</italic>, <italic>fs1</italic> and <italic>fs3</italic> reduced to basal sensilla, <italic>fs</italic>5 longest, laterally positioned on epistoma close to antenna, <italic>fs4</italic> located near epistoma, half as long as <italic>fs5</italic>, <italic>fs2</italic> located in the middle of frons, half as long as <italic>fs4</italic>; dorsal epicranium with four pairs of <italic>des</italic>, <italic>des4</italic> reduced to a basal sensillum, <italic>des3</italic> longest, located on frontal line, <italic>des5</italic> lightly shorter than <italic>des3</italic>, <italic>des2</italic> approximately one quarter as long as <italic>des3</italic>, <italic>des1</italic> slightly shorter than <italic>des2</italic>; epicranium with two pairs of <italic>les</italic>, <italic>les1</italic> long, <italic>les2</italic> short, about half as long as <italic>les1</italic>; posterior epicranium with three pairs of <italic>pes</italic>, <italic>pes1</italic> minute, <italic>pes2</italic> equally as long as <italic>pes3</italic>; ventral epicranium with one pair of <italic>ves</italic>, minute; postoccipital condyles indistinct, hypopharyngeal bracon distinct; tentorial bridge narrow, with two small but moderately acute anterior projections and two large, obtuse-angled posterior projections; clypeus transverse, fused to labrum, bearing two pairs of <italic>cls</italic>, <italic>cls1</italic> nearly same length as <italic>cls2</italic>, located in one line, parallel to clypeus, sensilla absent; antenna (Figure <xref ref-type="fig" rid="F3">12</xref>) one segment, sensory appendage nearly twice as long as wide, circular in cross-section, contiguous with frontal suture, with <!--PageBreak--><!--PageBreak-->one conical and three minute sensilla; ocellus present, not projecting, located below stripe at side, externally close to antenna.</p><fig id="F3" position="float" orientation="portrait"><label>Figures 11–15.</label><caption><p>Larva of <italic><tp:taxon-name><tp:taxon-name-part taxon-name-part-type="genus">Gymnetron</tp:taxon-name-part> <tp:taxon-name-part taxon-name-part-type="species">miyoshii</tp:taxon-name-part></tp:taxon-name></italic>. <bold>11</bold> Head, ventral view <bold>12</bold> Antenna <bold>13</bold> Mandible <bold>14</bold> Labrum and clypeus <bold>15</bold> Epipharynx. Scale bars: 0.1 mm (<bold>11</bold>), 0.025 mm (<bold>12</bold>), 0.1 mm (<bold>13–15</bold>).</p></caption><graphic xmlns:xlink="http://www.w3.org/1999/xlink" xlink:href="zookeys-534-061-g003.jpg" position="float" orientation="portrait" xlink:type="simple" id="oo_64419.jpg"/></fig><p><bold>Mouthparts</bold> (Figures <xref ref-type="fig" rid="F3">13</xref>–<xref ref-type="fig" rid="F4">17</xref>): mandibles (Figure <xref ref-type="fig" rid="F3">13</xref>) symmetric, incisor section with two apical teeth and rounded flange posterior to dorsal tooth, molar section with two <italic>mds</italic>, <italic>mds1</italic> nearly same length as <italic>mds2</italic>, sensilla distinct; labrum (Figure <xref ref-type="fig" rid="F3">14</xref>) transverse, fused to clypeus, nearly completely sclerotized, with three pairs of <italic>lrms</italic>, <italic>lrms2</italic> slightly shorter than <italic>lrms1</italic>, both centrally localized, <italic>lrms3</italic> same as <italic>lrms1</italic>, close to distal margin of labrum; epipharynx (Figure <xref ref-type="fig" rid="F3">15</xref>) with all epipharyngeal setae stout and apically rounded, with two pairs of <italic>als</italic>, three pairs of <italic>ams</italic>, epipharyngeal sensilla, <italic>mes</italic> and labral rods (tormae) absent. Labium (Figure <xref ref-type="fig" rid="F4">16</xref>) membranous excepting the premental sclerite, labial palpus with one segment, slightly longer than wide, apex of palpus flattened with dense short irregular spiculate setae, and one sensillum; premental sclerite (<italic>Pmsc</italic>) distinctly posteriorly and laterally dilated, U-shaped, with one pair of sensilla and one pair of long <italic>prms</italic>. Ligula with two pairs of tiny <italic>ligs</italic>, <italic>ligs1</italic> as long as <italic>ligs2</italic>. Postlabium (<italic>plb</italic>) partly sclerotized, with two pairs of <italic>plbs</italic> at membranous area, <italic>plbs1</italic> long, <italic>plbs2</italic> short, one quarter long as <italic>plbs1</italic>; membranous area sparsely and finely asperate. Maxillae with maxillary palpus (<italic>mxp</italic>) (Figures <xref ref-type="fig" rid="F4">16–17</xref>) two-segmented, basal segment with one tiny mxps, accessory appendage absent; distal segment sclerotized, apex flattened with dense short irregular spiculate setae, one sensillum; mala with five dorsal robust <italic>dms</italic>, <italic>dms1–5</italic> gradually shorter, with four shorter, more acute <italic>vms.</italic> Stipes bearing one <italic>stps</italic>, two <italic>pfs</italic> and two sensilla, <italic>stps</italic> strong and long, submedian on venter of base. <italic>Pfs1</italic> a little shorter, located near mala, one third as long as <italic>pfs2</italic>, <italic>pfs2</italic> submedian on venter of base, cardo completely divided from stipes.</p><fig id="F4" position="float" orientation="portrait"><label>Figures 16–17.</label><caption><p>Larva of <italic><tp:taxon-name><tp:taxon-name-part taxon-name-part-type="genus">Gymnetron</tp:taxon-name-part> <tp:taxon-name-part taxon-name-part-type="species">miyoshii</tp:taxon-name-part></tp:taxon-name></italic>. <bold>16</bold> Labium, ventral <bold>17</bold> Maxilla, dorsal. Scale bars: 0.1 mm.</p></caption><graphic xmlns:xlink="http://www.w3.org/1999/xlink" xlink:href="zookeys-534-061-g004.jpg" position="float" orientation="portrait" xlink:type="simple" id="oo_64420.jpg"/></fig><p><bold>Thorax</bold> (Figure <xref ref-type="fig" rid="F2">9</xref>): pronotal shield partly pigmented and sclerotized on pale smooth plate. Pronotum with two setae on sclerotized area, dorsopleurum with four <italic>dpls</italic>; spiracle (Figure <xref ref-type="fig" rid="F5">18</xref>) intersegmental between pro- and mesothorax, bicameral, air-tube subequal to diameter of circular peritreme; ventropleurum with two <italic>vpls</italic>; pedal area (Figure <xref ref-type="fig" rid="F5">19</xref>) distinct, pedal lobe present, one-segmented, slightly convex, with four setae; mediosternum with two <italic>msts</italic>. Mesonotum with two folds (prodorsum and postdorsum), prodorsum with two <italic>prs</italic>, postdorsum with two <italic>pds</italic>, two setae transversally aligned; alar area with four <italic>as</italic>, two long, two short; dorsopleurum with one <italic>dpls</italic>, ventropleurum with one <italic>vpls</italic>; setae of pedal area and mediosternum same as prothoracic. Metanotum same as mesonotum.</p><fig id="F5" position="float" orientation="portrait"><label>Figures 18–19.</label><caption><p>Larva of <italic><tp:taxon-name><tp:taxon-name-part taxon-name-part-type="genus">Gymnetron</tp:taxon-name-part> <tp:taxon-name-part taxon-name-part-type="species">miyoshii</tp:taxon-name-part></tp:taxon-name></italic>. <bold>18</bold> Spiracles, showing alignment <bold>19</bold> Pedal and mediosternal setae. Scales bars: 0.0325 mm (<bold>18</bold>), 0.05 mm (<bold>19</bold>).</p></caption><graphic xmlns:xlink="http://www.w3.org/1999/xlink" xlink:href="zookeys-534-061-g005.jpg" position="float" orientation="portrait" xlink:type="simple" id="oo_64421.jpg"/></fig><p><bold>Abdomen</bold> (Figure <xref ref-type="fig" rid="F2">9</xref>): with spiracles on segments I-VII, size similar, all anterolateral and unicameral, each with single annulated air-tube, pointing posteriad, subequal to diameter of circular peritreme. Abdominal segments I-VII with tergites with two folds, prodorsum with two <italic>prs</italic>, <italic>prs1</italic> longer than <italic>prs2</italic>, postdorsum with soft protuberance posteriorly, with one <italic>pds</italic>, all setae shorter than thoracic setae; spiracular area with two <italic>ss</italic>, <italic>ss1</italic> short, one quarter as long as <italic>ss2</italic>; dorsopleurum with one <italic>dpls</italic>, ventropleurum with one <italic>vpls</italic>, laterosternum with one <italic>lsts</italic>, mediosternum with three <italic>msts</italic>, except <italic>msts3</italic> in front of <italic>msts1</italic>, other five setae short and transversally aligned. Abdominal segment VIII with tergite with two folds, prodorsum with one <italic>prs</italic>, postdorsum with one <italic>pds</italic>; spiracular area with two <italic>ss</italic>, <italic>ss1</italic> short, one quarter as long as <italic>ss2</italic>; dorsopleurum with one <italic>dpls</italic>, ventropleurum with one <italic>vpls</italic>, laterosternum with one <italic>lsts</italic>, mediosternum with <!--PageBreak-->one <italic>msts</italic>, except <italic>msts2</italic> in front of <italic>msts1</italic>, other four setae short and transversally aligned. Abdominal segment IX with tergite with two folds, prodorsum with one <italic>prs</italic>, postdorsum with one <italic>pds</italic>; pleurum with one <italic>pls</italic>, sternum with three <italic>sts.</italic> Abdominal segment X with one tiny seta, anus transverse cleft.</p><!--PageBreak--><!--PageBreak--><p><bold>Pupa</bold> (Figures <xref ref-type="fig" rid="F6">20–22</xref>): Measurements (mm): length: 2.65–3.00 (n = 4), width: 1.00–1.60 (n = 4), height: 1.25–1.50 (n = 4). <bold>General appearance</bold>: Theca yellow, grayish at apex of antennae, rostrum, legs, wings, elytra, anus and apex and base of ventrites. Setae greatly reduced in number. Ventrites III-X visible in ventral view, tergum I-VIII visible in dorsal view. <bold>Head</bold>: yellow-gray with one yellow stripe along middle, with one pair of <italic>pas</italic>, situated at middle margin of eyes; eyes large, one third of length of head, not projecting; rostrum long, twice as long as wide, mesorostrum visibly dilated, mandibular theca weakly projecting, setae absent; antennae applied against prosternum and apically extending to propleurum, subparallel to profemur. <bold>Thorax</bold>: prothorax bearing one median, lightly pigmented tubercle, apically shallowly bifurcate, with a spiracle between pronotum and mesonotum, but lacking air-tube; pronotum with one <italic>as</italic> and one <italic>sls</italic> in ventral view, two <italic>pls</italic> in dorsal view, <italic>as</italic>, <italic>sls</italic> and <italic>pls</italic> subequal, strong and long, <italic>pls1</italic> and <italic>pls 2</italic> positioned in one transversal row; mesonotum with two <italic>msns</italic> on scutellum; metanotum bearing two <italic>mtns</italic> near hind margins, half shorter in length than pronotal setae. <bold>Legs</bold>: pro-, meso- and metafemora apically bearing two slightly outcurved <italic>fes</italic>, <italic>fes 1</italic> as long as <italic>fes 2</italic>, apex with grey circular pigmented area. <bold>Abdomen</bold>: segments I-VII with tergite bearing one seta, with transversely oval impression, submedian small transverse macula and lateral maculae, segment VII lacking impression. Spiracles present on segments I-VII, spiracular area with one <italic>ss</italic>, dorsopleurum with one <italic>dpls</italic>, ventropleurum with one <italic>vpls</italic>, laterosternum with one <italic>lsts</italic>, mediosternum with two <italic>msts</italic>; segment VIII with tergite bearing one fleshy, pigmented, apically narrowing rounded process, with two seta on tergite, sternum with two setae; segment IX with sclerotized, bifurcate, elongate and slightly curved outward pseudocerci, subterminally positioned at ventral abdominal segment IX, invisible in dorsal view; segment X with anus transverse cleft, subterminal, invisible in dorsal view.</p><fig id="F6" position="float" orientation="portrait"><label>Figures 20–22.</label><caption><p>Pupa of <italic><tp:taxon-name><tp:taxon-name-part taxon-name-part-type="genus">Gymnetron</tp:taxon-name-part> <tp:taxon-name-part taxon-name-part-type="species">miyoshii</tp:taxon-name-part></tp:taxon-name></italic>. <bold>20</bold> Ventral view <bold>21</bold> Dorsal view <bold>22</bold> Lateral view. Scales bars: 1 mm.</p></caption><graphic xmlns:xlink="http://www.w3.org/1999/xlink" xlink:href="zookeys-534-061-g006.jpg" position="float" orientation="portrait" xlink:type="simple" id="oo_64422.jpg"/></fig><!--PageBreak--></tp:treatment-sec><tp:treatment-sec sec-type="Specimen examined"><title>Specimen examined.</title><p><bold>CHINA: Hunan</bold>: Food and Drug Administration of Changsha (<named-content xmlns:xlink="http://www.w3.org/1999/xlink" content-type="dwc:verbatimCoordinates" xlink:type="simple">28°11.85'N; 113°0.36'E</named-content>, 43m), 18-VIII-1975, <italic><tp:taxon-name><tp:taxon-name-part taxon-name-part-type="genus">Veronica</tp:taxon-name-part> <tp:taxon-name-part taxon-name-part-type="species">anagallis-aquatica</tp:taxon-name-part></tp:taxon-name></italic> L.(8); same except: Hunan Medical University (<named-content xmlns:xlink="http://www.w3.org/1999/xlink" content-type="dwc:verbatimCoordinates" xlink:type="simple">28°18.05'N; 112°52.14'E</named-content>, 48m), VII-1979, <italic><tp:taxon-name><tp:taxon-name-part taxon-name-part-type="genus">Veronica</tp:taxon-name-part></tp:taxon-name></italic> spp.(3); Institute of Plant Protection of Hunan (<named-content xmlns:xlink="http://www.w3.org/1999/xlink" content-type="dwc:verbatimCoordinates" xlink:type="simple">28°12.01'N; 113°04.86'E</named-content>, 45m), 1973, <italic><tp:taxon-name><tp:taxon-name-part taxon-name-part-type="genus">Veronica</tp:taxon-name-part> <tp:taxon-name-part taxon-name-part-type="species">anagallis-aquatica</tp:taxon-name-part></tp:taxon-name></italic> L. (2); 1975 (6); 24-V-1976, <italic><tp:taxon-name><tp:taxon-name-part taxon-name-part-type="genus">Veronica</tp:taxon-name-part> <tp:taxon-name-part taxon-name-part-type="species">anagallis-aquatica</tp:taxon-name-part></tp:taxon-name></italic> L., <!--PageBreak-->leg Yangchang Zhao (10); 21-V-1976, <italic><tp:taxon-name><tp:taxon-name-part taxon-name-part-type="genus">Veronica</tp:taxon-name-part> <tp:taxon-name-part taxon-name-part-type="species">anagallis-aquatica</tp:taxon-name-part></tp:taxon-name></italic> L., leg Qiong Zhu (2); 16-V-1976, <italic><tp:taxon-name><tp:taxon-name-part taxon-name-part-type="genus">Veronica</tp:taxon-name-part> <tp:taxon-name-part taxon-name-part-type="species">anagallis-aquatica</tp:taxon-name-part></tp:taxon-name></italic> L. (5). <bold>Inner Mongolia</bold>: Hohhot (<named-content xmlns:xlink="http://www.w3.org/1999/xlink" content-type="dwc:verbatimCoordinates" xlink:type="simple">40°49.28'N; 111°38.82'E</named-content>, 1289m), 15-VI-1965, <italic><tp:taxon-name><tp:taxon-name-part taxon-name-part-type="genus">Veronica</tp:taxon-name-part> <tp:taxon-name-part taxon-name-part-type="species">undulata</tp:taxon-name-part></tp:taxon-name></italic> Wall., leg Hongchang Li (5); Molidawanqi, Hulun Buir (<named-content xmlns:xlink="http://www.w3.org/1999/xlink" content-type="dwc:verbatimCoordinates" xlink:type="simple">48°28.53'N; 124°30.18'E</named-content>, 335m), 23-VII-1940 (1). <bold>Hebei</bold>: Manzuxiang, Dongling, Zunhua, Tangshan, (<named-content xmlns:xlink="http://www.w3.org/1999/xlink" content-type="dwc:verbatimCoordinates" xlink:type="simple">40°10.90'N; 117°54.49'E</named-content>, 120m), 8-VII-1963, <italic><tp:taxon-name><tp:taxon-name-part taxon-name-part-type="genus">Veronica</tp:taxon-name-part></tp:taxon-name></italic> spp., leg Wenzhen Ma (1). <bold>Beijing</bold>: Badaling, (<named-content xmlns:xlink="http://www.w3.org/1999/xlink" content-type="dwc:verbatimCoordinates" xlink:type="simple">40°20.49'N; 115°58.88'E</named-content>, 669), 20-VI-1963, <italic><tp:taxon-name><tp:taxon-name-part taxon-name-part-type="genus">Veronica</tp:taxon-name-part> <tp:taxon-name-part taxon-name-part-type="species">anagallis-aquatica</tp:taxon-name-part></tp:taxon-name></italic> L., leg Tiesheng Li (9); Sanpu, Yanqing (<named-content xmlns:xlink="http://www.w3.org/1999/xlink" content-type="dwc:verbatimCoordinates" xlink:type="simple">40°19.65'N; 116°02.18'E</named-content>, 593m), 28-VII-1980, <italic><tp:taxon-name><tp:taxon-name-part taxon-name-part-type="genus">Veronica</tp:taxon-name-part> <tp:taxon-name-part taxon-name-part-type="species">undulata</tp:taxon-name-part></tp:taxon-name></italic> Wall. (18); 1980-VI-29, <italic><tp:taxon-name><tp:taxon-name-part taxon-name-part-type="genus">Veronica</tp:taxon-name-part> <tp:taxon-name-part taxon-name-part-type="species">undulata</tp:taxon-name-part></tp:taxon-name></italic> Wall., leg Shengqiao Jiang (10); 7-VII-1980, <italic><tp:taxon-name><tp:taxon-name-part taxon-name-part-type="genus">Veronica</tp:taxon-name-part> <tp:taxon-name-part taxon-name-part-type="species">anagallis-aquatica</tp:taxon-name-part></tp:taxon-name></italic> L., leg Subai Liao (29); Beizhaicun, Qiaozizhen (<named-content xmlns:xlink="http://www.w3.org/1999/xlink" content-type="dwc:verbatimCoordinates" xlink:type="simple">40°19.77'N; 116°33.34'E</named-content>, 73m), 1-VI-2013, <italic><tp:taxon-name><tp:taxon-name-part taxon-name-part-type="genus">Veronica</tp:taxon-name-part> <tp:taxon-name-part taxon-name-part-type="species">anagallis-aquatica</tp:taxon-name-part></tp:taxon-name></italic> L., leg Chunyan Jiang (26); 24-V-2014, <italic><tp:taxon-name><tp:taxon-name-part taxon-name-part-type="genus">Veronica</tp:taxon-name-part> <tp:taxon-name-part taxon-name-part-type="species">anagallis-aquatica</tp:taxon-name-part></tp:taxon-name></italic> L., leg Chunyan Jiang (4); 14-VI-2014, leg Chunyan Jiang (5 eggs, 13 larvae, 6 adults). <bold>Jiangsu</bold>: Yinqiao, Suyang, Changzhou (<named-content xmlns:xlink="http://www.w3.org/1999/xlink" content-type="dwc:verbatimCoordinates" xlink:type="simple">31°25.94'N; 119°29.73'E</named-content>, 8m), 5-VI-1981 (1); Wujin (<named-content xmlns:xlink="http://www.w3.org/1999/xlink" content-type="dwc:verbatimCoordinates" xlink:type="simple">31°40.16'N; 119°55.93'E</named-content>, 4m), 12-V-1955 (1); Hangzhou (<named-content xmlns:xlink="http://www.w3.org/1999/xlink" content-type="dwc:verbatimCoordinates" xlink:type="simple">30°15.33'N; 120°12.50'E</named-content>, 6m), 1982, leg Guangsheng Li (1). <bold>Heilongjiang</bold>: Harbin (<named-content xmlns:xlink="http://www.w3.org/1999/xlink" content-type="dwc:verbatimCoordinates" xlink:type="simple">45°45.94'N; 126°38.70'E</named-content>, 116m), 18-V-1945 (1).</p></tp:treatment-sec><tp:treatment-sec sec-type="Biological notes"><title>Biological notes.</title><p><italic><tp:taxon-name><tp:taxon-name-part taxon-name-part-type="genus">Veronica</tp:taxon-name-part> <tp:taxon-name-part taxon-name-part-type="species">anagallis-aquatica</tp:taxon-name-part></tp:taxon-name></italic> L. has been collected with galls on 14-VI-2014 which have been reared in the laboratory. Fifteen pupae were found on 21-VI-2014.</p></tp:treatment-sec><ref-list><ref id="B7"><mixed-citation xmlns:xlink="http://www.w3.org/1999/xlink" xlink:type="simple"><person-group><name name-style="western"><surname>Caldara</surname><given-names>R</given-names></name></person-group> (<year>2008</year>) <article-title>Revisione delle specie paleartiche del genere <italic><tp:taxon-name><tp:taxon-name-part taxon-name-part-type="genus">Gymnetron</tp:taxon-name-part></tp:taxon-name></italic> (<tp:taxon-name><tp:taxon-name-part taxon-name-part-type="class">Insecta</tp:taxon-name-part></tp:taxon-name>, <tp:taxon-name><tp:taxon-name-part taxon-name-part-type="order">Coleoptera</tp:taxon-name-part></tp:taxon-name>: <tp:taxon-name><tp:taxon-name-part taxon-name-part-type="family">Curculionidae</tp:taxon-name-part></tp:taxon-name>).</article-title> <source>Aldrovandia</source> <volume>4</volume>: <fpage>27</fpage>–<lpage>103</lpage>. </mixed-citation></ref></ref-list></tp:taxon-treatment>
