# Supplementary material for: The genus Gymnetron from China with description of pre-imaginal stages of G. miyoshii, G. auliense and G. vittipenne (Coleoptera,Curculionidae)
Source: Zookeys. 2015 Nov 11;(534):61–84. doi: 10.3897/zookeys.534.5967 (PMC4669937; doi:10.3897/zookeys.534.5967)
Supplement: XML Treatment for Gymnetron auliense [file zookeys.534.5967-treatment2.xml]

<!DOCTYPE tp:taxon-treatment
  PUBLIC "-//TaxonX//DTD Taxonomic Treatment Publishing DTD v0 20100105//EN" "tax-treatment-NSO.dtd">
<tp:taxon-treatment xmlns:tp="http://www.plazi.org/taxpub"><tp:treatment-meta><kwd-group><label>Taxon classification</label><kwd><named-content content-type="kingdom">Animalia</named-content></kwd><kwd><named-content content-type="order">Coleoptera</named-content></kwd><kwd><named-content content-type="family">Curculionidae</named-content></kwd></kwd-group><mixed-citation publication-type="journal"><person-group><name><surname>Jiang</surname><given-names>Chunyan</given-names></name><name><surname>Zhang</surname><given-names>Runzhi</given-names></name></person-group><article-title>The genus <italic><tp:taxon-name><tp:taxon-name-part taxon-name-part-type="genus">Gymnetron</tp:taxon-name-part></tp:taxon-name></italic> from China with description of pre-imaginal stages of <italic><tp:taxon-name><tp:taxon-name-part taxon-name-part-type="genus">G.</tp:taxon-name-part> <tp:taxon-name-part taxon-name-part-type="species">miyoshii</tp:taxon-name-part></tp:taxon-name></italic>, <italic><tp:taxon-name><tp:taxon-name-part taxon-name-part-type="genus">G.</tp:taxon-name-part> <tp:taxon-name-part taxon-name-part-type="species">auliense</tp:taxon-name-part></tp:taxon-name></italic> and <italic><tp:taxon-name><tp:taxon-name-part taxon-name-part-type="genus">G.</tp:taxon-name-part> <tp:taxon-name-part taxon-name-part-type="species">vittipenne</tp:taxon-name-part></tp:taxon-name></italic> (<tp:taxon-name><tp:taxon-name-part taxon-name-part-type="order">Coleoptera</tp:taxon-name-part></tp:taxon-name>,<tp:taxon-name><tp:taxon-name-part taxon-name-part-type="family">Curculionidae</tp:taxon-name-part></tp:taxon-name>)</article-title><source>Zookeys</source><day>11</day><month>11</month><year>2015</year><volume>2015</volume><issue>534</issue><fpage>61</fpage><lpage>84</lpage><pub-id pub-id-type="doi">10.3897/zookeys.534.5967</pub-id></mixed-citation></tp:treatment-meta><tp:nomenclature><tp:taxon-name>
                        <tp:taxon-name-part taxon-name-part-type="genus">Gymnetron</tp:taxon-name-part>
                        <tp:taxon-name-part taxon-name-part-type="species">auliense</tp:taxon-name-part>
                    </tp:taxon-name><tp:taxon-authority>Reitter, 1907</tp:taxon-authority><tp:nomenclature-citation-list><tp:nomenclature-citation><tp:taxon-name><tp:taxon-name-part taxon-name-part-type="genus">Gymnetron</tp:taxon-name-part> <tp:taxon-name-part taxon-name-part-type="species">melinum</tp:taxon-name-part> <tp:taxon-name-part taxon-name-part-type="infraspecific-rank">var.</tp:taxon-name-part> <tp:taxon-name-part taxon-name-part-type="variety">auliense</tp:taxon-name-part></tp:taxon-name><comment> Reitter, 1907: 30.</comment></tp:nomenclature-citation><tp:nomenclature-citation><tp:taxon-name><tp:taxon-name-part taxon-name-part-type="genus">Gymnetron</tp:taxon-name-part> <tp:taxon-name-part taxon-name-part-type="species">auliense</tp:taxon-name-part></tp:taxon-name><comment>: <xref ref-type="bibr" rid="B7">Caldara 2008</xref>: 38.</comment></tp:nomenclature-citation></tp:nomenclature-citation-list></tp:nomenclature><tp:treatment-sec sec-type="Description"><title>Description.</title><p><bold>Adult</bold> (Figures <xref ref-type="fig" rid="F1">3–4</xref>): Sides of pronotum covered with dense, imbricate, broad scales; elytral integument reddish and black, rarely completely black, interstriae covered with recumbent to suberect seta-like scales arranged in two-three rows; rostrum moderately robust, scarcely sexually dimorphic, in lateral view moderately curved, weakly narrowed at apical third (<xref ref-type="bibr" rid="B7">Caldara 2008</xref>).</p><p><bold>Egg</bold>: unknown.</p><p><bold>Mature larva</bold>: measurements (mm): body length: 2.40–2.50 (n = 4), width: 1.20–1.45 (n = 4); capsule length (in dorsal view): 0.50–0.55 (n = 3), width: 0.46–0.50 (n = 3). It differs from <italic><tp:taxon-name><tp:taxon-name-part taxon-name-part-type="genus">Gymnetron</tp:taxon-name-part> <tp:taxon-name-part taxon-name-part-type="species">miyoshii</tp:taxon-name-part></tp:taxon-name></italic> by: <bold>Mouthparts</bold>: epipharynx (Figure <xref ref-type="fig" rid="F7">23</xref>) with two pairs of sensilla, all epipharyngeal setae distinctly slender. <bold>Thorax</bold> (Figure <xref ref-type="fig" rid="F8">25</xref>): pronotum with four <italic>pns</italic>, dorsopleurum with four <italic>dpls</italic>. Spiracle bicameral, air-tube equal or shorter than diameter of circular peritreme. <bold>Abdomen</bold>: with seven spiracles, size similar, all anterolateral and unicameral, each with single annulated air-tube, shorter to diameter of circular peritreme.</p><fig id="F7" position="float" orientation="portrait"><label>Figure 23–24.</label><caption><p>Larva of <italic><tp:taxon-name><tp:taxon-name-part taxon-name-part-type="genus">Gymnetron</tp:taxon-name-part> <tp:taxon-name-part taxon-name-part-type="species">auliense</tp:taxon-name-part></tp:taxon-name></italic>. <bold>23</bold> Epipharynx <bold>24</bold> Spiracles, showing alignment. Scales bars: 0.1 mm (<bold>23</bold>), 0.025 mm (<bold>24</bold>).</p></caption><graphic xmlns:xlink="http://www.w3.org/1999/xlink" xlink:href="zookeys-534-061-g007.jpg" position="float" orientation="portrait" xlink:type="simple" id="oo_64423.jpg"/></fig><p><bold>Pupa</bold>: Measurements (mm): length: 2.80 (n = 1); width: 1.00 (n = 1).</p><p>Mesonotum with three pairs of <italic>msns</italic> on scutellum; Pro-, meso- and metafemora of legs apically bearing one slightly outcurved <italic>fes</italic>, apex with grey circular pigmented area.</p><!--PageBreak--></tp:treatment-sec><tp:treatment-sec sec-type="Specimen examined"><title>Specimen examined.</title><p><bold>CHINA</bold>: <bold>Xinjiang</bold>: Kaerjiaocun, Jimunai (<named-content xmlns:xlink="http://www.w3.org/1999/xlink" content-type="dwc:verbatimCoordinates" xlink:type="simple">47°13.03'N; 86°24.12'E</named-content>, 1224m), 3-VII- 2014, leg Chunyan Jiang (6).</p></tp:treatment-sec><tp:treatment-sec sec-type="Biological notes"><title>Biological notes.</title><p>After collecting specimens of <italic><tp:taxon-name><tp:taxon-name-part taxon-name-part-type="genus">Veronica</tp:taxon-name-part> <tp:taxon-name-part taxon-name-part-type="species">oxycarpa</tp:taxon-name-part></tp:taxon-name></italic> Boiss. on 3-VII- 2014, for rearing in the laboratory, 5 larvae were obtained on 9-VII-2014 and 1 pupa on 12-VII-2014.</p></tp:treatment-sec><tp:treatment-sec sec-type="Remarks"><title>Remarks.</title><p>This species has been recorded from Kazakhstan, Kyrgyzstan, Tajikistan, Turkmenistan and Uzbekistan. This species is a new record for China.</p></tp:treatment-sec><tp:treatment-sec><!--Section generated to contain objects referenced in tp:taxon-treatment.--><fig id="F1" position="float" orientation="portrait"><label>Figures 1–8.</label><caption><p>Adults of <italic><tp:taxon-name><tp:taxon-name-part taxon-name-part-type="genus">Gymnetron</tp:taxon-name-part></tp:taxon-name></italic>. <bold>1–2</bold> <italic><tp:taxon-name><tp:taxon-name-part taxon-name-part-type="genus">Gymnetron</tp:taxon-name-part> <tp:taxon-name-part taxon-name-part-type="species">miyoshii</tp:taxon-name-part></tp:taxon-name></italic> <bold>3–4</bold> <italic><tp:taxon-name><tp:taxon-name-part taxon-name-part-type="genus">Gymnetron</tp:taxon-name-part> <tp:taxon-name-part taxon-name-part-type="species">auliense</tp:taxon-name-part></tp:taxon-name></italic> <bold>5–6</bold> <italic><tp:taxon-name><tp:taxon-name-part taxon-name-part-type="genus">Gymnetron</tp:taxon-name-part> <tp:taxon-name-part taxon-name-part-type="species">vittipenne</tp:taxon-name-part></tp:taxon-name></italic> <bold>7–8</bold> <italic><tp:taxon-name><tp:taxon-name-part taxon-name-part-type="genus">Gymnetron</tp:taxon-name-part> <tp:taxon-name-part taxon-name-part-type="species">villosipenne</tp:taxon-name-part></tp:taxon-name></italic>. Scale bars: <bold>1–8</bold> 1 mm.</p></caption><graphic xmlns:xlink="http://www.w3.org/1999/xlink" xlink:href="zookeys-534-061-g001.jpg" position="float" orientation="portrait" xlink:type="simple" id="oo_64417.jpg"/></fig><fig id="F8" position="float" orientation="portrait"><label>Figure 25–26.</label><caption><p>Two larvae. <bold>25</bold> Larva of <italic><tp:taxon-name><tp:taxon-name-part taxon-name-part-type="genus">Gymnetron</tp:taxon-name-part></tp:taxon-name> Auliense</italic> <bold>26</bold> Larva of <italic><tp:taxon-name><tp:taxon-name-part taxon-name-part-type="genus">Gymnetron</tp:taxon-name-part> <tp:taxon-name-part taxon-name-part-type="species">vittipenne</tp:taxon-name-part></tp:taxon-name></italic>. Scales bars: 1 mm.</p></caption><graphic xmlns:xlink="http://www.w3.org/1999/xlink" xlink:href="zookeys-534-061-g008.jpg" position="float" orientation="portrait" xlink:type="simple" id="oo_64424.jpg"/></fig></tp:treatment-sec><ref-list><ref id="B7"><mixed-citation xmlns:xlink="http://www.w3.org/1999/xlink" xlink:type="simple"><person-group><name name-style="western"><surname>Caldara</surname><given-names>R</given-names></name></person-group> (<year>2008</year>) <article-title>Revisione delle specie paleartiche del genere <italic><tp:taxon-name><tp:taxon-name-part taxon-name-part-type="genus">Gymnetron</tp:taxon-name-part></tp:taxon-name></italic> (<tp:taxon-name><tp:taxon-name-part taxon-name-part-type="class">Insecta</tp:taxon-name-part></tp:taxon-name>, <tp:taxon-name><tp:taxon-name-part taxon-name-part-type="order">Coleoptera</tp:taxon-name-part></tp:taxon-name>: <tp:taxon-name><tp:taxon-name-part taxon-name-part-type="family">Curculionidae</tp:taxon-name-part></tp:taxon-name>).</article-title> <source>Aldrovandia</source> <volume>4</volume>: <fpage>27</fpage>–<lpage>103</lpage>. </mixed-citation></ref></ref-list></tp:taxon-treatment>
