# Supplementary material for: The genus Gymnetron from China with description of pre-imaginal stages of G. miyoshii, G. auliense and G. vittipenne (Coleoptera,Curculionidae)
Source: Zookeys. 2015 Nov 11;(534):61–84. doi: 10.3897/zookeys.534.5967 (PMC4669937; doi:10.3897/zookeys.534.5967)
Supplement: XML Treatment for Gymnetron vittipenne [file zookeys.534.5967-treatment3.xml]

<!DOCTYPE tp:taxon-treatment
  PUBLIC "-//TaxonX//DTD Taxonomic Treatment Publishing DTD v0 20100105//EN" "tax-treatment-NSO.dtd">
<tp:taxon-treatment xmlns:tp="http://www.plazi.org/taxpub"><tp:treatment-meta><kwd-group><label>Taxon classification</label><kwd><named-content content-type="kingdom">Animalia</named-content></kwd><kwd><named-content content-type="order">Coleoptera</named-content></kwd><kwd><named-content content-type="family">Curculionidae</named-content></kwd></kwd-group><mixed-citation publication-type="journal"><person-group><name><surname>Jiang</surname><given-names>Chunyan</given-names></name><name><surname>Zhang</surname><given-names>Runzhi</given-names></name></person-group><article-title>The genus <italic><tp:taxon-name><tp:taxon-name-part taxon-name-part-type="genus">Gymnetron</tp:taxon-name-part></tp:taxon-name></italic> from China with description of pre-imaginal stages of <italic><tp:taxon-name><tp:taxon-name-part taxon-name-part-type="genus">G.</tp:taxon-name-part> <tp:taxon-name-part taxon-name-part-type="species">miyoshii</tp:taxon-name-part></tp:taxon-name></italic>, <italic><tp:taxon-name><tp:taxon-name-part taxon-name-part-type="genus">G.</tp:taxon-name-part> <tp:taxon-name-part taxon-name-part-type="species">auliense</tp:taxon-name-part></tp:taxon-name></italic> and <italic><tp:taxon-name><tp:taxon-name-part taxon-name-part-type="genus">G.</tp:taxon-name-part> <tp:taxon-name-part taxon-name-part-type="species">vittipenne</tp:taxon-name-part></tp:taxon-name></italic> (<tp:taxon-name><tp:taxon-name-part taxon-name-part-type="order">Coleoptera</tp:taxon-name-part></tp:taxon-name>,<tp:taxon-name><tp:taxon-name-part taxon-name-part-type="family">Curculionidae</tp:taxon-name-part></tp:taxon-name>)</article-title><source>Zookeys</source><day>11</day><month>11</month><year>2015</year><volume>2015</volume><issue>534</issue><fpage>61</fpage><lpage>84</lpage><pub-id pub-id-type="doi">10.3897/zookeys.534.5967</pub-id></mixed-citation></tp:treatment-meta><tp:nomenclature><tp:taxon-name>
                        <tp:taxon-name-part taxon-name-part-type="genus">Gymnetron</tp:taxon-name-part>
                        <tp:taxon-name-part taxon-name-part-type="species">vittipenne</tp:taxon-name-part>
                    </tp:taxon-name><tp:taxon-authority>Marseul, 1876</tp:taxon-authority><tp:nomenclature-citation-list><tp:nomenclature-citation><tp:taxon-name><tp:taxon-name-part taxon-name-part-type="genus">Gymnetron</tp:taxon-name-part> <tp:taxon-name-part taxon-name-part-type="species">vittipenne</tp:taxon-name-part></tp:taxon-name><comment> Marseul, 1876: 383.</comment></tp:nomenclature-citation><tp:nomenclature-citation><tp:taxon-name><tp:taxon-name-part taxon-name-part-type="genus">Gymnetron</tp:taxon-name-part> <tp:taxon-name-part taxon-name-part-type="species">apicale</tp:taxon-name-part></tp:taxon-name><comment><xref ref-type="bibr" rid="B10">Faust 1885</xref>: 187.</comment></tp:nomenclature-citation><tp:nomenclature-citation><tp:taxon-name><tp:taxon-name-part taxon-name-part-type="genus">Gymnetron</tp:taxon-name-part> <tp:taxon-name-part taxon-name-part-type="species">vittipenne</tp:taxon-name-part> <tp:taxon-name-part taxon-name-part-type="infraspecific-rank">var.</tp:taxon-name-part> <tp:taxon-name-part taxon-name-part-type="variety">suturiferum</tp:taxon-name-part></tp:taxon-name><comment><xref ref-type="bibr" rid="B23">Reitter 1907</xref>: 32.</comment></tp:nomenclature-citation></tp:nomenclature-citation-list></tp:nomenclature><tp:treatment-sec sec-type="Description"><title>Description.</title><p><bold>Adult</bold> (Figures <xref ref-type="fig" rid="F1">5–6</xref>): Sides of pronotum covered with dense, imbricated, broad scales; uncus of metatibiae strongly enlarged at apex in male; first tarsal segment on venter covered with very dense and long setae in male; ductus of spermatheca sclerotized at base near insertion with spermatheca. Elytra parallel-sided, with reddish and black integument covered with moderately dense, recumbent to erect, seta-like scales arranged in three very irregular rows on each interstria; rostrum in lateral view slightly curved, angulate along dorsal margin at antennal insertion and weakly narrowed at apical third in male, strongly curved, cylindrical and of same length from base to apex in female (<xref ref-type="bibr" rid="B7">Caldara 2008</xref>).</p><p><bold>Egg</bold>: unknown.</p><p><bold>Mature larva</bold>: measurements (mm): body length: 5.00–5.20 (n = 2), width: 1.60–2.00 (n = 2); capsule length (in dorsal view): 0.70–0.86 (n = 4), width: 0.57–0.68 (n = 4).</p><p>It differs from <italic><tp:taxon-name><tp:taxon-name-part taxon-name-part-type="genus">Gymnetron</tp:taxon-name-part> <tp:taxon-name-part taxon-name-part-type="species">miyoshii</tp:taxon-name-part></tp:taxon-name></italic> by: <bold>General appearance</bold> (Figure <xref ref-type="fig" rid="F8">26</xref>): size greater. <bold>Head</bold>: Size greater, endocarinal line long, more than half as long as frons; hypopharingeal bracon distinct; clypeus transverse, bearing two pairs of <italic>cls</italic>, <italic>cls1</italic> nearly same length as <italic>cls2</italic>, located <!--PageBreak-->in one line, parallel to clypeus, sensilla distinct; antenna (Figure <xref ref-type="fig" rid="F9">27</xref>) with one segment, contiguous with frontal suture, with one spinose and one tiny seta-like sensilla. <bold>Mouthparts</bold> (Figures <xref ref-type="fig" rid="F9">28–32</xref>): labrum (Figure <xref ref-type="fig" rid="F9">29</xref>) transverse, partly sclerotic, anterior margin nearly straight, posterior margin weakly extended medially into clypeal zone, with three pairs of <italic>lrms</italic>, <italic>lrms2</italic> a bit shorter than <italic>lrms1</italic>, both centrally localized, <italic>lrms3</italic> same length as <italic>lrms1</italic>, close to distal margin of labrum, with one <italic>mds</italic>, subequal to <italic>lrms2</italic>; epipharynx (Figure <xref ref-type="fig" rid="F9">30</xref>) with two pairs of <italic>als</italic>, three pairs of <italic>ams</italic>, one pair of <italic>mes</italic>, sensilla absent. All epipharyngeal setae stout, short and apically rounded; labium (Figure <xref ref-type="fig" rid="F9">31</xref>) membranous except sclerotized area. Labial palpus with one segment, longer than wide distinctly, with one pair of sensilla, apically flattened with dense crenulate setae. Premental sclerite (<italic>Pmsc</italic>) distinctly posteriorly and laterally dilated, U-shaped, with one pair of sensilla and one pair of long <italic>prms</italic>. Ligulate area with two pairs of tiny <italic>lgs</italic>, <italic>lgs1</italic> same lengtgh as <italic>lgs2</italic>, with one pair of sensilla. Postlabium partly sclerotized, with two pairs of <italic>plbs</italic> at membranous area, <italic>plbs1</italic> long, <italic>plbs2</italic> short, one quarter as long as <italic>plbs1</italic>.; Maxillae with maxillary palpus (<italic>mxp</italic>) (Figures <xref ref-type="fig" rid="F9">31–32</xref>) two segmented, basal segment distinctly wider than long, with one pair of sensilla and one pair of short <italic>mxps</italic>, accessory appendage absent. Apical segment longer than wide, with one pair of sensilla, apically flattened with dense short irregular speculate setae. Mala with five robust <italic>dms</italic>, <italic>dms1–5</italic> gradually shorter than the former one and four thin <italic>vms.</italic> Stipes bearing one <italic>sts</italic>, three palpiferal <italic>pfs</italic> and two sensilla, <italic>sts</italic> strong and long, basally medioventral, <italic>pfs1</italic> short, <!--PageBreak--><!--PageBreak-->located near mala, one third as long as <italic>pfs2</italic>, <italic>pfs2</italic> basally medioventral, same length <italic>pfs3</italic>, <italic>pfs3</italic> lateroventral. Cardo completely divided from stipes. <bold>Thorax</bold> (Figure <xref ref-type="fig" rid="F8">26</xref>): Pronotum with six <italic>pns.</italic> Spiracle (Figure <xref ref-type="fig" rid="F9">33</xref>) bicameral, air-tube distinctly longer than diameter of circular peritreme, pointing basad. Pedal area (Figure <xref ref-type="fig" rid="F9">34</xref>) distinct, with five setae; Mesonotum with two folds, prodorsum with one <italic>prs.</italic> Postdorsum with two <italic>pds</italic>, one <italic>dls</italic> transversally aligned. Pedal area same as prothoracic; Metanotum same as mesonotum. <bold>Abdomen</bold> (Figure <xref ref-type="fig" rid="F8">26</xref>): with seven spiracles on segments I-VII, size similar, all anterolateral and unicameral, each with single annulated air-tube, distinctly longer than diameter of circular peritreme, pointing basad. <bold>Abd I-VII</bold>: tergites with two folds, prodorsum with one tiny <italic>prs</italic>, postdorsum with soft protuberance posteriorly, with two <italic>pds</italic>, <italic>pds1</italic> short, half as long as <italic>pds2</italic>. All setae shorter than thoracic setae; <bold>Abd VIII</bold>: <italic>pds1</italic> short, half as long as <italic>pds2</italic>.</p><fig id="F8" position="float" orientation="portrait"><label>Figure 25–26.</label><caption><p>Two larvae. <bold>25</bold> Larva of <italic><tp:taxon-name><tp:taxon-name-part taxon-name-part-type="genus">Gymnetron</tp:taxon-name-part></tp:taxon-name> Auliense</italic> <bold>26</bold> Larva of <italic><tp:taxon-name><tp:taxon-name-part taxon-name-part-type="genus">Gymnetron</tp:taxon-name-part> <tp:taxon-name-part taxon-name-part-type="species">vittipenne</tp:taxon-name-part></tp:taxon-name></italic>. Scales bars: 1 mm.</p></caption><graphic xmlns:xlink="http://www.w3.org/1999/xlink" xlink:href="zookeys-534-061-g008.jpg" position="float" orientation="portrait" xlink:type="simple" id="oo_64424.jpg"/></fig><fig id="F9" position="float" orientation="portrait"><label>Figures 27–34.</label><caption><p>Larva of <italic><tp:taxon-name><tp:taxon-name-part taxon-name-part-type="genus">Gymnetron</tp:taxon-name-part> <tp:taxon-name-part taxon-name-part-type="species">vittipenne</tp:taxon-name-part></tp:taxon-name></italic>. <bold>27</bold> Antenna <bold>28</bold> Mandible <bold>29</bold> Labrum and clypeus <bold>30</bold> Epipharynx <bold>31</bold> Labium, ventral <bold>32</bold> Maxilla, dorsal <bold>33</bold> Spiracles, showing alignment <bold>34</bold> Pedal area. Scales bars: 0.025 mm (<bold>27, 33</bold>), 0.1 mm (<bold>28–32</bold>), 0.05 mm (<bold>34</bold>).</p></caption><graphic xmlns:xlink="http://www.w3.org/1999/xlink" xlink:href="zookeys-534-061-g009.jpg" position="float" orientation="portrait" xlink:type="simple" id="oo_64425.jpg"/></fig><p><bold>Pupa</bold> (Figures <xref ref-type="fig" rid="F10">35–37</xref>): measurements (mm): length: 4.75–4.85 (n = 4), width: 1.60–2.00 (n = 4).</p><fig id="F10" position="float" orientation="portrait"><label>Figures 35–37.</label><caption><p>Pupa of <italic><tp:taxon-name><tp:taxon-name-part taxon-name-part-type="genus">Gymnetron</tp:taxon-name-part> <tp:taxon-name-part taxon-name-part-type="species">vittipenne</tp:taxon-name-part></tp:taxon-name></italic>. <bold>35</bold> Ventral view <bold>36</bold> Dorsal view <bold>37</bold> Lateral view. Scales bars: 1 mm.</p></caption><graphic xmlns:xlink="http://www.w3.org/1999/xlink" xlink:href="zookeys-534-061-g010.jpg" position="float" orientation="portrait" xlink:type="simple" id="oo_64426.jpg"/></fig><p>It differs from <italic><tp:taxon-name><tp:taxon-name-part taxon-name-part-type="genus">Gymnetron</tp:taxon-name-part> <tp:taxon-name-part taxon-name-part-type="species">miyoshii</tp:taxon-name-part></tp:taxon-name></italic> by: <bold>General appearance</bold>: size greater. <bold>Head</bold>: head yellow-gray with indistinct yellow stripes in middle, two pairs of <italic>pas</italic>, <italic>pas1</italic> situated in middle of frons, <italic>pas2</italic> situated at middle margin of eyes. <bold>Thorax</bold>: prothorax bearing a lightly pigmented tubercle, apically deeply bifurcate. Pronotum with three <italic>as</italic>, two <italic>sls</italic>, one <italic>ds</italic> and two <italic>pls. As</italic> and <italic>sls1</italic>, <italic>pls</italic> subequal, strong and long, <italic>pls1</italic> and <italic>pls2</italic> in one transverse row, <italic>sls2</italic> and <italic>ds</italic> short; Mesonotum with three <italic>msns</italic> on scutellum. <bold>Abdomen</bold>: segment I-VII with tergite bearing two setae. Spiracular area with two <italic>ss</italic>; <bold>Legs</bold>: pro-, meso- and metafemora apically bearing one pair of slightly outcurved <italic>fes</italic>, apex with grey circular pigmented area.</p></tp:treatment-sec><tp:treatment-sec sec-type="Specimen examined"><title>Specimen examined.</title><p><bold>CHINA: Xinjiang</bold>: Talaticun, Qinghe (<named-content xmlns:xlink="http://www.w3.org/1999/xlink" content-type="dwc:verbatimCoordinates" xlink:type="simple">46°40.53'N; 90°27.74'E</named-content>, 1285m), 28-VII-2013, <italic><tp:taxon-name><tp:taxon-name-part taxon-name-part-type="genus">Veronica</tp:taxon-name-part> <tp:taxon-name-part taxon-name-part-type="species">oxycarpa</tp:taxon-name-part></tp:taxon-name></italic> Boiss., leg Chunyan Jiang (33); Hualin Park (<named-content xmlns:xlink="http://www.w3.org/1999/xlink" content-type="dwc:verbatimCoordinates" xlink:type="simple">47°51.75'N; 88°07.18'E</named-content>, 886m), 5-VIII-2013, leg You Li (1).</p></tp:treatment-sec><tp:treatment-sec sec-type="Biological notes"><title>Biological notes.</title><p>After collecting the host plants <italic><tp:taxon-name><tp:taxon-name-part taxon-name-part-type="genus">Veronica</tp:taxon-name-part> <tp:taxon-name-part taxon-name-part-type="species">oxycarpa</tp:taxon-name-part></tp:taxon-name></italic> Boiss. with galls on 28-VII-2013, 10 larvae and 20 pupae were obtained on 1-VIII-2013.</p></tp:treatment-sec><tp:treatment-sec sec-type="Remarks"><title>Remarks.</title><p>This species has been recorded from Armenia, Bulgaria, Croatia, Greece, Iran, Iraq, Kazakhstan, Lebanon, Palestine, Slovakia, Syria, Tajikistan, Turkey, Turkmenistan and Uzbekistan. This species is a new record for China.</p></tp:treatment-sec><tp:treatment-sec><!--Section generated to contain objects referenced in tp:taxon-treatment.--><fig id="F1" position="float" orientation="portrait"><label>Figures 1–8.</label><caption><p>Adults of <italic><tp:taxon-name><tp:taxon-name-part taxon-name-part-type="genus">Gymnetron</tp:taxon-name-part></tp:taxon-name></italic>. <bold>1–2</bold> <italic><tp:taxon-name><tp:taxon-name-part taxon-name-part-type="genus">Gymnetron</tp:taxon-name-part> <tp:taxon-name-part taxon-name-part-type="species">miyoshii</tp:taxon-name-part></tp:taxon-name></italic> <bold>3–4</bold> <italic><tp:taxon-name><tp:taxon-name-part taxon-name-part-type="genus">Gymnetron</tp:taxon-name-part> <tp:taxon-name-part taxon-name-part-type="species">auliense</tp:taxon-name-part></tp:taxon-name></italic> <bold>5–6</bold> <italic><tp:taxon-name><tp:taxon-name-part taxon-name-part-type="genus">Gymnetron</tp:taxon-name-part> <tp:taxon-name-part taxon-name-part-type="species">vittipenne</tp:taxon-name-part></tp:taxon-name></italic> <bold>7–8</bold> <italic><tp:taxon-name><tp:taxon-name-part taxon-name-part-type="genus">Gymnetron</tp:taxon-name-part> <tp:taxon-name-part taxon-name-part-type="species">villosipenne</tp:taxon-name-part></tp:taxon-name></italic>. Scale bars: <bold>1–8</bold> 1 mm.</p></caption><graphic xmlns:xlink="http://www.w3.org/1999/xlink" xlink:href="zookeys-534-061-g001.jpg" position="float" orientation="portrait" xlink:type="simple" id="oo_64417.jpg"/></fig></tp:treatment-sec><ref-list><ref id="B10"><mixed-citation xmlns:xlink="http://www.w3.org/1999/xlink" xlink:type="simple"><person-group><name name-style="western"><surname>Faust</surname><given-names>J</given-names></name></person-group> (<year>1885</year>) <article-title>Turkestanische Rüsselkäfer.</article-title> <source>Stettiner entomologische Zeitung</source> <volume>46</volume>: <fpage>149</fpage>–<lpage>202</lpage>. </mixed-citation></ref><ref id="B23"><mixed-citation xmlns:xlink="http://www.w3.org/1999/xlink" xlink:type="simple"><person-group><name name-style="western"><surname>Reitter</surname><given-names>E</given-names></name></person-group> (<year>1907</year>) <article-title>Bestimmungs-Tabellen für die Curculioniden-Gruppe der <tp:taxon-name><tp:taxon-name-part taxon-name-part-type="tribe">Mecinini</tp:taxon-name-part></tp:taxon-name> (<tp:taxon-name><tp:taxon-name-part taxon-name-part-type="tribe">Gymnetrini</tp:taxon-name-part></tp:taxon-name>) aus Europa und den angrenzender Ländern.</article-title> <source>Verhandlungen des naturforschenden Vereines in Brünn</source> <volume>45</volume>(<issue>1906</issue>): <fpage>7</fpage>–<lpage>50</lpage>. </mixed-citation></ref><ref id="B7"><mixed-citation xmlns:xlink="http://www.w3.org/1999/xlink" xlink:type="simple"><person-group><name name-style="western"><surname>Caldara</surname><given-names>R</given-names></name></person-group> (<year>2008</year>) <article-title>Revisione delle specie paleartiche del genere <italic><tp:taxon-name><tp:taxon-name-part taxon-name-part-type="genus">Gymnetron</tp:taxon-name-part></tp:taxon-name></italic> (<tp:taxon-name><tp:taxon-name-part taxon-name-part-type="class">Insecta</tp:taxon-name-part></tp:taxon-name>, <tp:taxon-name><tp:taxon-name-part taxon-name-part-type="order">Coleoptera</tp:taxon-name-part></tp:taxon-name>: <tp:taxon-name><tp:taxon-name-part taxon-name-part-type="family">Curculionidae</tp:taxon-name-part></tp:taxon-name>).</article-title> <source>Aldrovandia</source> <volume>4</volume>: <fpage>27</fpage>–<lpage>103</lpage>. </mixed-citation></ref></ref-list></tp:taxon-treatment>
