# Supplementary material for: The genus Gymnetron from China with description of pre-imaginal stages of G. miyoshii, G. auliense and G. vittipenne (Coleoptera,Curculionidae)
Source: Zookeys. 2015 Nov 11;(534):61–84. doi: 10.3897/zookeys.534.5967 (PMC4669937; doi:10.3897/zookeys.534.5967)
Supplement: XML Treatment for Gymnetron villosipenne [file zookeys.534.5967-treatment4.xml]

<!DOCTYPE tp:taxon-treatment
  PUBLIC "-//TaxonX//DTD Taxonomic Treatment Publishing DTD v0 20100105//EN" "tax-treatment-NSO.dtd">
<tp:taxon-treatment xmlns:tp="http://www.plazi.org/taxpub"><tp:treatment-meta><kwd-group><label>Taxon classification</label><kwd><named-content content-type="kingdom">Animalia</named-content></kwd><kwd><named-content content-type="order">Coleoptera</named-content></kwd><kwd><named-content content-type="family">Curculionidae</named-content></kwd></kwd-group><mixed-citation publication-type="journal"><person-group><name><surname>Jiang</surname><given-names>Chunyan</given-names></name><name><surname>Zhang</surname><given-names>Runzhi</given-names></name></person-group><article-title>The genus <italic><tp:taxon-name><tp:taxon-name-part taxon-name-part-type="genus">Gymnetron</tp:taxon-name-part></tp:taxon-name></italic> from China with description of pre-imaginal stages of <italic><tp:taxon-name><tp:taxon-name-part taxon-name-part-type="genus">G.</tp:taxon-name-part> <tp:taxon-name-part taxon-name-part-type="species">miyoshii</tp:taxon-name-part></tp:taxon-name></italic>, <italic><tp:taxon-name><tp:taxon-name-part taxon-name-part-type="genus">G.</tp:taxon-name-part> <tp:taxon-name-part taxon-name-part-type="species">auliense</tp:taxon-name-part></tp:taxon-name></italic> and <italic><tp:taxon-name><tp:taxon-name-part taxon-name-part-type="genus">G.</tp:taxon-name-part> <tp:taxon-name-part taxon-name-part-type="species">vittipenne</tp:taxon-name-part></tp:taxon-name></italic> (<tp:taxon-name><tp:taxon-name-part taxon-name-part-type="order">Coleoptera</tp:taxon-name-part></tp:taxon-name>,<tp:taxon-name><tp:taxon-name-part taxon-name-part-type="family">Curculionidae</tp:taxon-name-part></tp:taxon-name>)</article-title><source>Zookeys</source><day>11</day><month>11</month><year>2015</year><volume>2015</volume><issue>534</issue><fpage>61</fpage><lpage>84</lpage><pub-id pub-id-type="doi">10.3897/zookeys.534.5967</pub-id></mixed-citation></tp:treatment-meta><tp:nomenclature><tp:taxon-name>
                        <tp:taxon-name-part taxon-name-part-type="genus">Gymnetron</tp:taxon-name-part>
                        <tp:taxon-name-part taxon-name-part-type="species">villosipenne</tp:taxon-name-part>
                    </tp:taxon-name><tp:taxon-authority>Roelofs, 1875</tp:taxon-authority><tp:nomenclature-citation-list><tp:nomenclature-citation><tp:taxon-name><tp:taxon-name-part taxon-name-part-type="genus">Gymnetron</tp:taxon-name-part> <tp:taxon-name-part taxon-name-part-type="species">villosipenne</tp:taxon-name-part></tp:taxon-name><comment> Roelofs, 1875: 149.</comment></tp:nomenclature-citation></tp:nomenclature-citation-list></tp:nomenclature><tp:treatment-sec sec-type="Description"><title>Description.</title><p><bold>Adult</bold> (Figures <xref ref-type="fig" rid="F1">7–8</xref>): sides of pronotum on basal half and base covered with dense, imbricate, broad scales; elytra with integument black to brown, interstriae covered with suberect seta-like scales arranged in one regular row; rostrum in lateral view straight, weakly narrowed from base to apex, in dorsal view slightly narrowing from antennal insertion to apex; eyes moderately convex (Caldara, 2008).</p><!--PageBreak--></tp:treatment-sec><tp:treatment-sec sec-type="Specimen examined"><title>Specimen examined.</title><p><bold>CHINA: Jilin</bold>: Dahuanggou, Antu, Yanbian (<named-content xmlns:xlink="http://www.w3.org/1999/xlink" content-type="dwc:verbatimCoordinates" xlink:type="simple">42°55.18'N; 128°37.53'E</named-content>, 918m), 13-VIII-1963 (1). <bold>Heilongjiang</bold>: Xigou, Aihui, (<named-content xmlns:xlink="http://www.w3.org/1999/xlink" content-type="dwc:verbatimCoordinates" xlink:type="simple">49°51.45'N; 127°13.30'E</named-content>, 154m), 20-VII-1963, leg Hongxing Li (1); Daxiangcun, Great Khingan (<named-content xmlns:xlink="http://www.w3.org/1999/xlink" content-type="dwc:verbatimCoordinates" xlink:type="simple">52°57.65'N; 122°31.67'E</named-content>, 600m), 19-VII-1970 (1).</p><!--PageBreak--></tp:treatment-sec><tp:treatment-sec><!--Section generated to contain objects referenced in tp:taxon-treatment.--><fig id="F1" position="float" orientation="portrait"><label>Figures 1–8.</label><caption><p>Adults of <italic><tp:taxon-name><tp:taxon-name-part taxon-name-part-type="genus">Gymnetron</tp:taxon-name-part></tp:taxon-name></italic>. <bold>1–2</bold> <italic><tp:taxon-name><tp:taxon-name-part taxon-name-part-type="genus">Gymnetron</tp:taxon-name-part> <tp:taxon-name-part taxon-name-part-type="species">miyoshii</tp:taxon-name-part></tp:taxon-name></italic> <bold>3–4</bold> <italic><tp:taxon-name><tp:taxon-name-part taxon-name-part-type="genus">Gymnetron</tp:taxon-name-part> <tp:taxon-name-part taxon-name-part-type="species">auliense</tp:taxon-name-part></tp:taxon-name></italic> <bold>5–6</bold> <italic><tp:taxon-name><tp:taxon-name-part taxon-name-part-type="genus">Gymnetron</tp:taxon-name-part> <tp:taxon-name-part taxon-name-part-type="species">vittipenne</tp:taxon-name-part></tp:taxon-name></italic> <bold>7–8</bold> <italic><tp:taxon-name><tp:taxon-name-part taxon-name-part-type="genus">Gymnetron</tp:taxon-name-part> <tp:taxon-name-part taxon-name-part-type="species">villosipenne</tp:taxon-name-part></tp:taxon-name></italic>. Scale bars: <bold>1–8</bold> 1 mm.</p></caption><graphic xmlns:xlink="http://www.w3.org/1999/xlink" xlink:href="zookeys-534-061-g001.jpg" position="float" orientation="portrait" xlink:type="simple" id="oo_64417.jpg"/></fig></tp:treatment-sec></tp:taxon-treatment>
